# Supplementary material for: Comparative genomic analysis of plasmids harboring bla OXA-48-like genes in Klebsiella pneumoniae
Source: Front Cell Infect Microbiol. 2022 Dec 20;12:1082813. doi: 10.3389/fcimb.2022.1082813 (PMC9807924; doi:10.3389/fcimb.2022.1082813)
Supplement: Supplementary file 3 [file DataSheet_3.xlsx]

## Sheet: ResFinder
Plasmid	Resistance gene	Identity	Alignment Length/Gene Length	Coverage	Position in reference	Position in contig	Phenotype	Accession no.
NZ_CP012755	blaOXA-232	100	798/798	100	1..798	3878..4675	Beta-lactam resistance	JX423831
NZ_CP016920	blaOXA-232	100	798/798	100	1..798	2677..3474	Beta-lactam resistance	JX423831
NZ_CP016927	aph(6)-Id	100	837/837	100	1..837	22092..22928	Aminoglycoside resistance Alternate name; aph(6)-Id	M28829
NZ_CP016927	aph(3'')-Ib	100	803/804	99.8756	2..804	26210..27012	Aminoglycoside resistance Alternate name; aph(3'')-Ib	AF024602
NZ_CP016927	aph(3'')-Ib	100	803/804	99.8756	2..804	22928..23730	Aminoglycoside resistance Alternate name; aph(3'')-Ib	AF024602
NZ_CP016927	aph(3'')-Ib	99.88	804/804	100	1..804	26210..27013	Aminoglycoside resistance Alternate name; aph(3'')-Ib	AF321551
NZ_CP016927	aph(3'')-Ib	99.88	804/804	100	1..804	22928..23731	Aminoglycoside resistance Alternate name; aph(3'')-Ib	AF321551
NZ_CP016927	aph(3'')-Ib	99.88	804/804	100	1..804	26210..27013	Aminoglycoside resistance Alternate name; aph(3'')-Ib	AF313472
NZ_CP016927	aph(3'')-Ib	99.88	804/804	100	1..804	22928..23731	Aminoglycoside resistance Alternate name; aph(3'')-Ib	AF313472
NZ_CP016927	aph(3'')-Ib	99.88	804/804	100	1..804	26210..27013	Aminoglycoside resistance Alternate name; aph(3'')-Ib	AF321550
NZ_CP016927	aph(3'')-Ib	99.88	804/804	100	1..804	22928..23731	Aminoglycoside resistance Alternate name; aph(3'')-Ib	AF321550
NZ_CP016927	aph(3')-VIb	99.62	780/780	100	1..780	25203..25982	Aminoglycoside resistance	AJ627643
NZ_CP016927	blaCTX-M-14b	100	876/876	100	1..876	31235..32110	Beta-lactam resistance	DQ359215
NZ_CP016927	blaOXA-48	100	798/798	100	1..798	52739..53536	Beta-lactam resistance	AY236073
NZ_CP012562	blaOXA-232	100	798/798	100	1..798	3030..3827	Beta-lactam resistance	JX423831
NZ_CP018342	blaOXA-48	100	798/798	100	1..798	37165..37962	Beta-lactam resistance	AY236073
CP018461	blaOXA-48	100	798/798	100	1..798	48543..49340	Beta-lactam resistance	AY236073
NZ_CP018443	blaOXA-48	100	798/798	100	1..798	24023..24820	Beta-lactam resistance	AY236073
NZ_CP018449	aph(3'')-Ib	100	803/804	99.8756	2..804	26325..27127	Aminoglycoside resistance Alternate name; aph(3'')-Ib	AF024602
NZ_CP018449	aph(3'')-Ib	100	803/804	99.8756	2..804	29607..30409	Aminoglycoside resistance Alternate name; aph(3'')-Ib	AF024602
NZ_CP018449	aph(3'')-Ib	99.88	804/804	100	1..804	26324..27127	Aminoglycoside resistance Alternate name; aph(3'')-Ib	AF321551
NZ_CP018449	aph(3'')-Ib	99.88	804/804	100	1..804	29606..30409	Aminoglycoside resistance Alternate name; aph(3'')-Ib	AF321551
NZ_CP018449	aph(3'')-Ib	99.88	804/804	100	1..804	26324..27127	Aminoglycoside resistance Alternate name; aph(3'')-Ib	AF313472
NZ_CP018449	aph(3'')-Ib	99.88	804/804	100	1..804	29606..30409	Aminoglycoside resistance Alternate name; aph(3'')-Ib	AF313472
NZ_CP018449	aph(3'')-Ib	99.88	804/804	100	1..804	26324..27127	Aminoglycoside resistance Alternate name; aph(3'')-Ib	AF321550
NZ_CP018449	aph(3'')-Ib	99.88	804/804	100	1..804	29606..30409	Aminoglycoside resistance Alternate name; aph(3'')-Ib	AF321550
NZ_CP018449	aph(3')-VIb	99.62	780/780	100	1..780	27355..28134	Aminoglycoside resistance	AJ627643
NZ_CP018449	blaCTX-M-14b	100	876/876	100	1..876	23867..24742	Beta-lactam resistance	DQ359215
NZ_CP018449	blaOXA-48	100	798/798	100	1..798	2355..3152	Beta-lactam resistance	AY236073
NZ_CP018449	qnrS1	100	374/657	56.9254	1..374	32036..32409	Quinolone resistance	AB187515
NZ_CP018449	qnrS1	100	287/657	43.6834	371..657	33631..33917	Quinolone resistance	AB187515
NZ_CP018452	aph(3'')-Ib	100	803/804	99.8756	2..804	63408..64210	Aminoglycoside resistance Alternate name; aph(3'')-Ib	AF024602
NZ_CP018452	aph(3'')-Ib	100	803/804	99.8756	2..804	60126..60928	Aminoglycoside resistance Alternate name; aph(3'')-Ib	AF024602
NZ_CP018452	aph(3'')-Ib	99.88	804/804	100	1..804	63408..64211	Aminoglycoside resistance Alternate name; aph(3'')-Ib	AF321551
NZ_CP018452	aph(3'')-Ib	99.88	804/804	100	1..804	60126..60929	Aminoglycoside resistance Alternate name; aph(3'')-Ib	AF321551
NZ_CP018452	aph(3'')-Ib	99.88	804/804	100	1..804	63408..64211	Aminoglycoside resistance Alternate name; aph(3'')-Ib	AF313472
NZ_CP018452	aph(3'')-Ib	99.88	804/804	100	1..804	60126..60929	Aminoglycoside resistance Alternate name; aph(3'')-Ib	AF313472
NZ_CP018452	aph(3'')-Ib	99.88	804/804	100	1..804	63408..64211	Aminoglycoside resistance Alternate name; aph(3'')-Ib	AF321550
NZ_CP018452	aph(3'')-Ib	99.88	804/804	100	1..804	60126..60929	Aminoglycoside resistance Alternate name; aph(3'')-Ib	AF321550
NZ_CP018452	aph(3')-VIb	99.62	780/780	100	1..780	62401..63180	Aminoglycoside resistance	AJ627643
NZ_CP018452	blaCTX-M-14b	100	876/876	100	1..876	65793..66668	Beta-lactam resistance	DQ359215
NZ_CP018452	blaOXA-48	100	798/798	100	1..798	20283..21080	Beta-lactam resistance	AY236073
NZ_CP018452	qnrS1	100	374/657	56.9254	1..374	58126..58499	Quinolone resistance	AB187515
NZ_CP018452	qnrS1	100	287/657	43.6834	371..657	56618..56904	Quinolone resistance	AB187515
NZ_CP018690	blaOXA-48	100	798/798	100	1..798	22065..22862	Beta-lactam resistance	AY236073
NZ_CP018706	blaOXA-48	100	798/798	100	1..798	37158..37955	Beta-lactam resistance	AY236073
NZ_CP018712	blaOXA-48	99.87	798/798	100	1..798	26691..27488	Beta-lactam resistance	AY236073
NZ_CP018717	blaOXA-48	100	798/798	100	1..798	23473..24270	Beta-lactam resistance	AY236073
NZ_CP018723	blaOXA-48	100	798/798	100	1..798	20579..21376	Beta-lactam resistance	AY236073
NZ_CP018700	blaOXA-48	100	798/798	100	1..798	25552..26349	Beta-lactam resistance	AY236073
NZ_CP018694	blaOXA-48	100	798/798	100	1..798	1319..2116	Beta-lactam resistance	AY236073
NZ_CP018736	blaOXA-48	100	798/798	100	1..798	13406..14203	Beta-lactam resistance	AY236073
NZ_CP017987	aph(6)-Id	100	837/837	100	1..837	66147..66983	Aminoglycoside resistance Alternate name; aph(6)-Id	M28829
NZ_CP017987	aph(3'')-Ib	100	803/804	99.8756	2..804	66983..67785	Aminoglycoside resistance Alternate name; aph(3'')-Ib	AF024602
NZ_CP017987	aph(3'')-Ib	99.88	804/804	100	1..804	66983..67786	Aminoglycoside resistance Alternate name; aph(3'')-Ib	AF321551
NZ_CP017987	aph(3'')-Ib	99.88	804/804	100	1..804	66983..67786	Aminoglycoside resistance Alternate name; aph(3'')-Ib	AF313472
NZ_CP017987	aph(3'')-Ib	99.88	804/804	100	1..804	66983..67786	Aminoglycoside resistance Alternate name; aph(3'')-Ib	AF321550
NZ_CP017987	aac(6')-Ib3	100	555/555	100	1..555	54219..54773	Warning: gene is missing from Notes file. Please inform curator.	X60321
NZ_CP017987	blaOXA-48	100	798/798	100	1..798	96204..97001	Beta-lactam resistance	AY236073
NZ_CP017987	floR	98.35	1214/1215	99.9177	1..1214	61798..63011	Phenicol resistance	AF118107
NZ_CP017987	aac(6')-Ib-cr	99.61	519/519	100	1..519	54255..54773	Fluoroquinolone and aminoglycoside resistance	EF636461
NZ_CP017987	sul1	100	840/840	100	1..840	55283..56122	Sulphonamide resistance	U12338
NZ_CP017987	sul2	100	816/816	100	1..816	67847..68662	Sulphonamide resistance	AY034138
NZ_CP017987	tet(A)	100	1275/1275	100	1..1275	63612..64886	Tetracycline resistance	AF534183
NZ_CP017987	qacE	100	282/333	84.6847	1..282	54942..55223	Disinfectant resistance	X68232
NZ_CP018315	blaOXA-48	100	798/798	100	1..798	43220..44017	Beta-lactam resistance	AY236073
NZ_CP020844	blaOXA-48	100	798/798	100	1..798	8419..9216	Beta-lactam resistance	AY236073
NZ_CP020844	blaOXA-48	100	798/798	100	1..798	70167..70964	Beta-lactam resistance	AY236073
NZ_CP022147	blaOXA-48	100	798/798	100	1..798	10335..11132	Beta-lactam resistance	AY236073
NZ_CP023924	blaOXA-232	100	798/798	100	1..798	1317..2114	Beta-lactam resistance	JX423831
NZ_CP023924	blaOXA-232	100	798/798	100	1..798	7457..8254	Beta-lactam resistance	JX423831
CM009032	blaOXA-232	100	798/798	100	1..798	239..1036	Beta-lactam resistance	JX423831
NZ_CP019078	aph(6)-Id	100	837/837	100	1..837	4799..5635	Aminoglycoside resistance Alternate name; aph(6)-Id	M28829
NZ_CP019078	aph(3'')-Ib	100	803/804	99.8756	2..804	715..1517	Aminoglycoside resistance Alternate name; aph(3'')-Ib	AF024602
NZ_CP019078	aph(3'')-Ib	100	803/804	99.8756	2..804	3997..4799	Aminoglycoside resistance Alternate name; aph(3'')-Ib	AF024602
NZ_CP019078	aph(3'')-Ib	99.88	804/804	100	1..804	714..1517	Aminoglycoside resistance Alternate name; aph(3'')-Ib	AF321551
NZ_CP019078	aph(3'')-Ib	99.88	804/804	100	1..804	3996..4799	Aminoglycoside resistance Alternate name; aph(3'')-Ib	AF321551
NZ_CP019078	aph(3'')-Ib	99.88	804/804	100	1..804	714..1517	Aminoglycoside resistance Alternate name; aph(3'')-Ib	AF313472
NZ_CP019078	aph(3'')-Ib	99.88	804/804	100	1..804	3996..4799	Aminoglycoside resistance Alternate name; aph(3'')-Ib	AF313472
NZ_CP019078	aph(3'')-Ib	99.88	804/804	100	1..804	714..1517	Aminoglycoside resistance Alternate name; aph(3'')-Ib	AF321550
NZ_CP019078	aph(3'')-Ib	99.88	804/804	100	1..804	3996..4799	Aminoglycoside resistance Alternate name; aph(3'')-Ib	AF321550
NZ_CP019078	aph(3')-VIb	99.62	780/780	100	1..780	1745..2524	Aminoglycoside resistance	AJ627643
NZ_CP019078	blaCTX-M-14b	100	876/876	100	1..876	67064..67939	Beta-lactam resistance	DQ359215
NZ_CP019078	blaOXA-48	100	798/798	100	1..798	47021..47818	Beta-lactam resistance	AY236073
NZ_CP019080	aph(6)-Id	100	837/837	100	1..837	4799..5635	Aminoglycoside resistance Alternate name; aph(6)-Id	M28829
NZ_CP019080	aph(3'')-Ib	100	803/804	99.8756	2..804	715..1517	Aminoglycoside resistance Alternate name; aph(3'')-Ib	AF024602
NZ_CP019080	aph(3'')-Ib	100	803/804	99.8756	2..804	3997..4799	Aminoglycoside resistance Alternate name; aph(3'')-Ib	AF024602
NZ_CP019080	aph(3'')-Ib	99.88	804/804	100	1..804	714..1517	Aminoglycoside resistance Alternate name; aph(3'')-Ib	AF321551
NZ_CP019080	aph(3'')-Ib	99.88	804/804	100	1..804	3996..4799	Aminoglycoside resistance Alternate name; aph(3'')-Ib	AF321551
NZ_CP019080	aph(3'')-Ib	99.88	804/804	100	1..804	714..1517	Aminoglycoside resistance Alternate name; aph(3'')-Ib	AF313472
NZ_CP019080	aph(3'')-Ib	99.88	804/804	100	1..804	3996..4799	Aminoglycoside resistance Alternate name; aph(3'')-Ib	AF313472
NZ_CP019080	aph(3'')-Ib	99.88	804/804	100	1..804	714..1517	Aminoglycoside resistance Alternate name; aph(3'')-Ib	AF321550
NZ_CP019080	aph(3'')-Ib	99.88	804/804	100	1..804	3996..4799	Aminoglycoside resistance Alternate name; aph(3'')-Ib	AF321550
NZ_CP019080	aph(3')-VIb	99.62	780/780	100	1..780	1745..2524	Aminoglycoside resistance	AJ627643
NZ_CP019080	blaCTX-M-219	100	876/876	100	1..876	67064..67939	Warning: gene is missing from Notes file. Please inform curator.	CP019080
NZ_CP019080	blaOXA-48	100	798/798	100	1..798	47021..47818	Beta-lactam resistance	AY236073
NZ_CP028818	blaOXA-48	100	798/798	100	1..798	10323..11120	Beta-lactam resistance	AY236073
NZ_CP024042	blaOXA-232	100	798/798	100	1..798	1251..2048	Beta-lactam resistance	JX423831
NZ_CP023251	blaOXA-48	100	798/798	100	1..798	44168..44965	Beta-lactam resistance	AY236073
NZ_CP030135	blaOXA-48	100	798/798	100	1..798	43368..44165	Beta-lactam resistance	AY236073
NZ_CP031805	blaOXA-48	100	798/798	100	1..798	10929..11726	Beta-lactam resistance	AY236073
NZ_CP032174	blaOXA-48	100	798/798	100	1..798	15975..16772	Beta-lactam resistance	AY236073
NZ_CP034283	blaOXA-48	100	798/798	100	1..798	10323..11120	Beta-lactam resistance	AY236073
NZ_CP034284	blaOXA-181	100	798/798	100	1..798	11686..12483	Beta-lactam resistance	CM004561
NZ_CP034284	qnrS1	100	657/657	100	1..657	18442..19098	Quinolone resistance	AB187515
NZ_CP027039	blaOXA-48	100	798/798	100	1..798	42721..43518	Beta-lactam resistance	AY236073
NZ_CP034762	blaOXA-232	100	798/798	100	1..798	4410..5207	Beta-lactam resistance	JX423831
NZ_LR025095	blaOXA-48	100	798/798	100	1..798	10929..11726	Beta-lactam resistance	AY236073
NZ_CP036197	blaOXA-232	100	798/798	100	1..798	4236..5033	Beta-lactam resistance	JX423831
NZ_CP036323	blaOXA-232	100	798/798	100	1..798	3141..3938	Beta-lactam resistance	JX423831
NZ_CP036331	blaOXA-232	100	798/798	100	1..798	970..1767	Beta-lactam resistance	JX423831
NZ_CP036331	blaOXA-232	99.25	799/798	99.3734	1..798	7103..7896	Beta-lactam resistance	JX423831
NZ_CP036333	blaOXA-232	99.87	798/798	99.8747	1..798	4962..5758	Beta-lactam resistance	JX423831
NZ_LR025091	blaOXA-48	100	798/798	100	1..798	10929..11726	Beta-lactam resistance	AY236073
CP031374	blaOXA-48	100	798/798	100	1..798	9860..10657	Beta-lactam resistance	AY236073
NZ_CP041085	blaOXA-48	100	798/798	100	1..798	10323..11120	Beta-lactam resistance	AY236073
NZ_CM017266	blaCTX-M-15	100	876/876	100	1..876	4586..5461	Beta-lactam resistance Alternate name; UOE-1	AY044436
NZ_CM017266	blaCTX-M-15	99.43	880/876	99.8858	1..876	73061..73939	Beta-lactam resistance Alternate name; UOE-1	AY044436
NZ_CM017266	blaOXA-48	100	798/798	100	1..798	68567..69364	Beta-lactam resistance	AY236073
NZ_CM017266	blaOXA-48	99.37	799/798	99.4987	1..798	96..890	Beta-lactam resistance	AY236073
NZ_CP041931	blaOXA-181	100	798/798	100	1..798	21364..22161	Beta-lactam resistance	CM004561
NZ_CP041931	qnrS1	100	657/657	100	1..657	28120..28776	Quinolone resistance	AB187515
CM017776	blaOXA-48	100	798/798	100	1..798	5416..6213	Beta-lactam resistance	AY236073
NZ_CP044032	blaOXA-48	100	798/798	100	1..798	8538..9335	Beta-lactam resistance	AY236073
NZ_CP045195	blaOXA-181	100	798/798	100	1..798	42981..43778	Beta-lactam resistance	CM004561
NZ_CP045195	qnrS1	100	657/657	100	1..657	36366..37022	Quinolone resistance	AB187515
NZ_CP045680	blaOXA-232	100	798/798	100	1..798	4410..5207	Beta-lactam resistance	JX423831
NZ_LR745044	blaOXA-48	100	798/798	100	1..798	5444..6241	Beta-lactam resistance	AY236073
NZ_CP048940	blaOXA-48	100	798/798	100	1..798	10929..11726	Beta-lactam resistance	AY236073
NZ_CP040031	blaOXA-48	100	798/798	100	1..798	10323..11120	Beta-lactam resistance	AY236073
NZ_CP040036	blaOXA-48	100	798/798	100	1..798	10323..11120	Beta-lactam resistance	AY236073
NZ_CP050368	blaOXA-181	100	798/798	100	1..798	4955..5752	Beta-lactam resistance	CM004561
NZ_CP050375	blaOXA-181	100	798/798	100	1..798	9649..10446	Beta-lactam resistance	CM004561
NZ_CP050375	qnrS1	100	657/657	100	1..657	3034..3690	Quinolone resistance	AB187515
NZ_CP050381	blaOXA-244	100	798/798	100	1..798	21992..22789	Beta-lactam resistance	KP659189
NZ_CP039947	blaOXA-48	100	798/798	100	1..798	10323..11120	Beta-lactam resistance	AY236073
NZ_CP039944	blaOXA-48	100	798/798	100	1..798	10323..11120	Beta-lactam resistance	AY236073
NZ_CP039950	blaOXA-48	100	798/798	100	1..798	10323..11120	Beta-lactam resistance	AY236073
NZ_CP039941	blaOXA-48	100	798/798	100	1..798	10323..11120	Beta-lactam resistance	AY236073
NZ_CP039962	blaOXA-48	100	798/798	100	1..798	10323..11120	Beta-lactam resistance	AY236073
NZ_CP039959	blaOXA-48	100	798/798	100	1..798	10323..11120	Beta-lactam resistance	AY236073
NZ_CP039938	blaOXA-48	100	798/798	100	1..798	10323..11120	Beta-lactam resistance	AY236073
NZ_CP039953	blaOXA-48	100	798/798	100	1..798	10323..11120	Beta-lactam resistance	AY236073
NZ_CP039956	blaOXA-48	100	798/798	100	1..798	10323..11120	Beta-lactam resistance	AY236073
NZ_LR025100	blaOXA-48	100	798/798	100	1..798	10929..11726	Beta-lactam resistance	AY236073
NZ_CP053774	blaOXA-232	100	798/798	100	1..798	9252..10049	Beta-lactam resistance	JX423831
NZ_CP053774	blaOXA-232	99.87	798/798	99.8747	1..798	3139..3935	Beta-lactam resistance	JX423831
NZ_CP053776	blaOXA-232	99.75	800/798	100	1..798	5693..6492	Beta-lactam resistance	JX423831
NZ_CP053777	blaOXA-232	97	800/798	98.1203	6..798	1755..2544	Beta-lactam resistance	JX423831
NZ_CP053778	blaOXA-232	100	798/798	100	1..798	1835..2632	Beta-lactam resistance	JX423831
NZ_CP053779	blaOXA-232	97.77	808/798	99.1228	1..798	1806..2606	Beta-lactam resistance	JX423831
NZ_CP049951	blaOXA-48	100	798/798	100	1..798	10323..11120	Beta-lactam resistance	AY236073
NZ_CP049948	blaOXA-48	100	798/798	100	1..798	10323..11120	Beta-lactam resistance	AY236073
NZ_CP049954	blaOXA-48	100	798/798	100	1..798	10323..11120	Beta-lactam resistance	AY236073
NZ_CP047272	aac(3)-IId	99.88	861/861	100	1..861	177738..178598	Aminoglycoside resistance	EU022314
NZ_CP047272	aph(6)-Id	99.88	837/837	100	1..837	137380..138216	Aminoglycoside resistance Alternate name; aph(6)-Id	M28829
NZ_CP047272	aph(3'')-Ib	99.88	804/804	100	1..804	136577..137380	Aminoglycoside resistance Alternate name; aph(3'')-Ib	AF321551
NZ_CP047272	blaCMY-4	100	1146/1146	100	1..1146	56980..58125	Beta-lactam resistance	LNHZ01000079
NZ_CP047272	blaTEM-1B	100	861/861	100	1..861	171906..172766	Beta-lactam resistance Alternate name; RblaTEM-1	AY458016
NZ_CP047272	blaOXA-204	100	798/798	100	1..798	125273..126070	Beta-lactam resistance	KP027885
NZ_CP047272	catA2	96.11	642/642	100	1..642	164638..165279	Phenicol resistance	X53796
NZ_CP047272	sul2	100	816/816	100	1..816	135701..136516	Sulphonamide resistance	AY034138
NZ_CP047272	sul2	100	816/816	100	1..816	27824..28639	Sulphonamide resistance	AY034138
NZ_CP047272	tet(A)	100	1275/1275	100	1..1275	139477..140751	Tetracycline resistance	AF534183
NZ_CP061063	blaOXA-181	100	798/798	100	1..798	4372..5169	Beta-lactam resistance	CM004561
NZ_CP061054	blaOXA-181	100	798/798	100	1..798	4372..5169	Beta-lactam resistance	CM004561
NZ_JACTAR010000004	blaOXA-181	100	798/798	100	1..798	4372..5169	Beta-lactam resistance	CM004561
NZ_CP060425	blaOXA-181	100	798/798	100	1..798	28056..28853	Beta-lactam resistance	CM004561
NZ_CP063280	blaOXA-48	100	798/798	100	1..798	10323..11120	Beta-lactam resistance	AY236073
CP062994	aadA1	99.87	789/789	100	1..789	155924..156712	Aminoglycoside resistance	JQ480156
CP062994	ant(2'')-Ia	100	534/534	100	1..534	155333..155866	Aminoglycoside resistance Alternate name; ant(2'')-Ia	X04555
CP062994	blaOXA-48	100	798/798	100	1..798	141215..142012	Beta-lactam resistance	AY236073
CP062994	catA1	99.85	660/660	100	1..660	151772..152431	Phenicol resistance	V00622
CP062994	sul1	100	840/840	100	1..840	157217..158056	Sulphonamide resistance	U12338
CP062994	qacE	100	282/333	84.6847	1..282	156876..157157	Disinfectant resistance	X68232
NZ_LR890707	blaOXA-48	100	798/798	100	1..798	10929..11726	Beta-lactam resistance	AY236073
NZ_LR890259	blaOXA-48	100	798/798	100	1..798	10929..11726	Beta-lactam resistance	AY236073
NZ_LR890637	blaOXA-48	100	798/798	100	1..798	10929..11726	Beta-lactam resistance	AY236073
NZ_LR890520	blaOXA-48	100	798/798	100	1..798	10929..11726	Beta-lactam resistance	AY236073
NZ_LR890431	blaOXA-48	100	798/798	100	1..798	10929..11726	Beta-lactam resistance	AY236073
NZ_LR890505	blaOXA-48	100	798/798	100	1..798	10929..11726	Beta-lactam resistance	AY236073
NZ_CP065455	blaOXA-48	100	798/798	100	1..798	54529..55326	Beta-lactam resistance	AY236073
NZ_CP070461	blaOXA-232	100	798/798	100	1..798	4410..5207	Beta-lactam resistance	JX423831
NZ_CP070452	blaOXA-232	100	798/798	100	1..798	4410..5207	Beta-lactam resistance	JX423831
NZ_CP070413	blaOXA-232	100	798/798	100	1..798	4410..5207	Beta-lactam resistance	JX423831
NZ_CP070428	blaOXA-232	100	798/798	100	1..798	4410..5207	Beta-lactam resistance	JX423831
NZ_CP070418	blaOXA-232	100	798/798	100	1..798	4410..5207	Beta-lactam resistance	JX423831
NZ_CP070433	blaOXA-232	100	798/798	100	1..798	4410..5207	Beta-lactam resistance	JX423831
NZ_CP070448	blaOXA-232	100	798/798	100	1..798	4410..5207	Beta-lactam resistance	JX423831
NZ_CP061974	aph(6)-Id	100	837/837	100	1..837	33162..33998	Aminoglycoside resistance Alternate name; aph(6)-Id	M28829
NZ_CP061974	aph(3'')-Ib	100	803/804	99.8756	2..804	29078..29880	Aminoglycoside resistance Alternate name; aph(3'')-Ib	AF024602
NZ_CP061974	aph(3'')-Ib	100	803/804	99.8756	2..804	32360..33162	Aminoglycoside resistance Alternate name; aph(3'')-Ib	AF024602
NZ_CP061974	aph(3'')-Ib	99.88	804/804	100	1..804	29077..29880	Aminoglycoside resistance Alternate name; aph(3'')-Ib	AF321551
NZ_CP061974	aph(3'')-Ib	99.88	804/804	100	1..804	32359..33162	Aminoglycoside resistance Alternate name; aph(3'')-Ib	AF321551
NZ_CP061974	aph(3'')-Ib	99.88	804/804	100	1..804	29077..29880	Aminoglycoside resistance Alternate name; aph(3'')-Ib	AF313472
NZ_CP061974	aph(3'')-Ib	99.88	804/804	100	1..804	32359..33162	Aminoglycoside resistance Alternate name; aph(3'')-Ib	AF313472
NZ_CP061974	aph(3'')-Ib	99.88	804/804	100	1..804	29077..29880	Aminoglycoside resistance Alternate name; aph(3'')-Ib	AF321550
NZ_CP061974	aph(3'')-Ib	99.88	804/804	100	1..804	32359..33162	Aminoglycoside resistance Alternate name; aph(3'')-Ib	AF321550
NZ_CP061974	aph(3')-VIb	99.62	780/780	100	1..780	30108..30887	Aminoglycoside resistance	AJ627643
NZ_CP061974	blaOXA-48	99.87	798/798	99.8747	1..798	5985..6781	Beta-lactam resistance	AY236073
NZ_CP061958	aac(3)-IIa	100	861/861	100	1..861	31328..32188	Aminoglycoside resistance	X51534
NZ_CP061958	aph(6)-Id	100	837/837	100	1..837	64264..65100	Aminoglycoside resistance Alternate name; aph(6)-Id	M28829
NZ_CP061958	aph(3'')-Ib	100	803/804	99.8756	2..804	60180..60982	Aminoglycoside resistance Alternate name; aph(3'')-Ib	AF024602
NZ_CP061958	aph(3'')-Ib	100	803/804	99.8756	2..804	63462..64264	Aminoglycoside resistance Alternate name; aph(3'')-Ib	AF024602
NZ_CP061958	aph(3'')-Ib	99.88	804/804	100	1..804	60179..60982	Aminoglycoside resistance Alternate name; aph(3'')-Ib	AF321551
NZ_CP061958	aph(3'')-Ib	99.88	804/804	100	1..804	63461..64264	Aminoglycoside resistance Alternate name; aph(3'')-Ib	AF321551
NZ_CP061958	aph(3'')-Ib	99.88	804/804	100	1..804	60179..60982	Aminoglycoside resistance Alternate name; aph(3'')-Ib	AF313472
NZ_CP061958	aph(3'')-Ib	99.88	804/804	100	1..804	63461..64264	Aminoglycoside resistance Alternate name; aph(3'')-Ib	AF313472
NZ_CP061958	aph(3'')-Ib	99.88	804/804	100	1..804	60179..60982	Aminoglycoside resistance Alternate name; aph(3'')-Ib	AF321550
NZ_CP061958	aph(3'')-Ib	99.88	804/804	100	1..804	63461..64264	Aminoglycoside resistance Alternate name; aph(3'')-Ib	AF321550
NZ_CP061958	aph(3')-VIb	99.62	780/780	100	1..780	61210..61989	Aminoglycoside resistance	AJ627643
NZ_CP061958	blaCTX-M-14b	100	876/876	100	1..876	18171..19046	Beta-lactam resistance	DQ359215
NZ_CP061958	blaTEM-1B	100	861/861	100	1..861	30326..31186	Beta-lactam resistance Alternate name; RblaTEM-1	AY458016
NZ_CP061958	blaOXA-48	100	798/798	100	1..798	105880..106677	Beta-lactam resistance	AY236073
NZ_CP061964	blaOXA-48	100	798/798	100	1..798	7914..8711	Beta-lactam resistance	AY236073
NZ_CP061951	aph(6)-Id	100	837/837	100	1..837	8578..9414	Aminoglycoside resistance Alternate name; aph(6)-Id	M28829
NZ_CP061951	aph(3'')-Ib	100	803/804	99.8756	2..804	12696..13498	Aminoglycoside resistance Alternate name; aph(3'')-Ib	AF024602
NZ_CP061951	aph(3'')-Ib	100	803/804	99.8756	2..804	9414..10216	Aminoglycoside resistance Alternate name; aph(3'')-Ib	AF024602
NZ_CP061951	aph(3'')-Ib	99.88	804/804	100	1..804	12696..13499	Aminoglycoside resistance Alternate name; aph(3'')-Ib	AF321551
NZ_CP061951	aph(3'')-Ib	99.88	804/804	100	1..804	9414..10217	Aminoglycoside resistance Alternate name; aph(3'')-Ib	AF321551
NZ_CP061951	aph(3'')-Ib	99.88	804/804	100	1..804	12696..13499	Aminoglycoside resistance Alternate name; aph(3'')-Ib	AF313472
NZ_CP061951	aph(3'')-Ib	99.88	804/804	100	1..804	9414..10217	Aminoglycoside resistance Alternate name; aph(3'')-Ib	AF313472
NZ_CP061951	aph(3'')-Ib	99.88	804/804	100	1..804	12696..13499	Aminoglycoside resistance Alternate name; aph(3'')-Ib	AF321550
NZ_CP061951	aph(3'')-Ib	99.88	804/804	100	1..804	9414..10217	Aminoglycoside resistance Alternate name; aph(3'')-Ib	AF321550
NZ_CP061951	aph(3')-VIb	99.62	780/780	100	1..780	11689..12468	Aminoglycoside resistance	AJ627643
NZ_CP061951	blaCTX-M-14b	100	876/876	100	1..876	22981..23856	Beta-lactam resistance	DQ359215
NZ_CP061951	blaOXA-48	100	798/798	100	1..798	44485..45282	Beta-lactam resistance	AY236073
NZ_CP061951	erm(B)	99.86	738/738	100	1..738	18310..19047	Macrolide resistance	JN899585
NZ_CP061956	aph(6)-Id	100	837/837	100	1..837	10896..11732	Aminoglycoside resistance Alternate name; aph(6)-Id	M28829
NZ_CP061956	aph(3'')-Ib	100	803/804	99.8756	2..804	6812..7614	Aminoglycoside resistance Alternate name; aph(3'')-Ib	AF024602
NZ_CP061956	aph(3'')-Ib	100	803/804	99.8756	2..804	10094..10896	Aminoglycoside resistance Alternate name; aph(3'')-Ib	AF024602
NZ_CP061956	aph(3'')-Ib	99.88	804/804	100	1..804	6811..7614	Aminoglycoside resistance Alternate name; aph(3'')-Ib	AF321551
NZ_CP061956	aph(3'')-Ib	99.88	804/804	100	1..804	10093..10896	Aminoglycoside resistance Alternate name; aph(3'')-Ib	AF321551
NZ_CP061956	aph(3'')-Ib	99.88	804/804	100	1..804	6811..7614	Aminoglycoside resistance Alternate name; aph(3'')-Ib	AF313472
NZ_CP061956	aph(3'')-Ib	99.88	804/804	100	1..804	10093..10896	Aminoglycoside resistance Alternate name; aph(3'')-Ib	AF313472
NZ_CP061956	aph(3'')-Ib	99.88	804/804	100	1..804	6811..7614	Aminoglycoside resistance Alternate name; aph(3'')-Ib	AF321550
NZ_CP061956	aph(3'')-Ib	99.88	804/804	100	1..804	10093..10896	Aminoglycoside resistance Alternate name; aph(3'')-Ib	AF321550
NZ_CP061956	aph(3')-VIb	99.62	780/780	100	1..780	7842..8621	Aminoglycoside resistance	AJ627643
NZ_CP061956	blaOXA-48	100	798/798	100	1..798	53118..53915	Beta-lactam resistance	AY236073
NZ_CP068574	aph(6)-Id	100	837/837	100	1..837	43470..44306	Aminoglycoside resistance Alternate name; aph(6)-Id	M28829
NZ_CP068574	aph(3'')-Ib	100	803/804	99.8756	2..804	39386..40188	Aminoglycoside resistance Alternate name; aph(3'')-Ib	AF024602
NZ_CP068574	aph(3'')-Ib	100	803/804	99.8756	2..804	42668..43470	Aminoglycoside resistance Alternate name; aph(3'')-Ib	AF024602
NZ_CP068574	aph(3'')-Ib	99.88	804/804	100	1..804	39385..40188	Aminoglycoside resistance Alternate name; aph(3'')-Ib	AF321551
NZ_CP068574	aph(3'')-Ib	99.88	804/804	100	1..804	42667..43470	Aminoglycoside resistance Alternate name; aph(3'')-Ib	AF321551
NZ_CP068574	aph(3'')-Ib	99.88	804/804	100	1..804	39385..40188	Aminoglycoside resistance Alternate name; aph(3'')-Ib	AF313472
NZ_CP068574	aph(3'')-Ib	99.88	804/804	100	1..804	42667..43470	Aminoglycoside resistance Alternate name; aph(3'')-Ib	AF313472
NZ_CP068574	aph(3'')-Ib	99.88	804/804	100	1..804	39385..40188	Aminoglycoside resistance Alternate name; aph(3'')-Ib	AF321550
NZ_CP068574	aph(3'')-Ib	99.88	804/804	100	1..804	42667..43470	Aminoglycoside resistance Alternate name; aph(3'')-Ib	AF321550
NZ_CP068574	aph(3')-VIb	99.62	780/780	100	1..780	40416..41195	Aminoglycoside resistance	AJ627643
NZ_CP068574	blaCTX-M-14b	100	876/876	100	1..876	34288..35163	Beta-lactam resistance	DQ359215
NZ_CP068574	blaOXA-48	100	798/798	100	1..798	13468..14265	Beta-lactam resistance	AY236073
NZ_CP061969	blaOXA-244	99.62	798/798	99.6241	1..798	13761..14555	Beta-lactam resistance	KP659189
NZ_CP061969	blaOXA-48	99.62	798/798	99.6241	1..798	13761..14555	Beta-lactam resistance	AY236073
NZ_CP061978	aph(6)-Id	100	837/837	100	1..837	39175..40011	Aminoglycoside resistance Alternate name; aph(6)-Id	M28829
NZ_CP061978	aph(3'')-Ib	100	803/804	99.8756	2..804	43293..44095	Aminoglycoside resistance Alternate name; aph(3'')-Ib	AF024602
NZ_CP061978	aph(3'')-Ib	100	803/804	99.8756	2..804	40011..40813	Aminoglycoside resistance Alternate name; aph(3'')-Ib	AF024602
NZ_CP061978	aph(3'')-Ib	99.88	804/804	100	1..804	43293..44096	Aminoglycoside resistance Alternate name; aph(3'')-Ib	AF321551
NZ_CP061978	aph(3'')-Ib	99.88	804/804	100	1..804	40011..40814	Aminoglycoside resistance Alternate name; aph(3'')-Ib	AF321551
NZ_CP061978	aph(3'')-Ib	99.88	804/804	100	1..804	43293..44096	Aminoglycoside resistance Alternate name; aph(3'')-Ib	AF313472
NZ_CP061978	aph(3'')-Ib	99.88	804/804	100	1..804	40011..40814	Aminoglycoside resistance Alternate name; aph(3'')-Ib	AF313472
NZ_CP061978	aph(3'')-Ib	99.88	804/804	100	1..804	43293..44096	Aminoglycoside resistance Alternate name; aph(3'')-Ib	AF321550
NZ_CP061978	aph(3'')-Ib	99.88	804/804	100	1..804	40011..40814	Aminoglycoside resistance Alternate name; aph(3'')-Ib	AF321550
NZ_CP061978	aph(3')-VIb	99.62	780/780	100	1..780	42286..43065	Aminoglycoside resistance	AJ627643
NZ_CP061978	blaCTX-M-14b	100	876/876	100	1..876	53578..54453	Beta-lactam resistance	DQ359215
NZ_CP061978	blaOXA-48	100	798/798	100	1..798	74476..75273	Beta-lactam resistance	AY236073
NZ_CP061978	erm(B)	99.86	738/738	100	1..738	48907..49644	Macrolide resistance	JN899585
NZ_JAGGIL010000006	blaOXA-232	100	798/798	100	1..798	4410..5207	Beta-lactam resistance	JX423831
NZ_CP072406	blaOXA-232	100	798/798	100	1..798	4410..5207	Beta-lactam resistance	JX423831
NZ_CP072411	blaOXA-232	100	798/798	100	1..798	4410..5207	Beta-lactam resistance	JX423831
NZ_CP072416	blaOXA-232	100	798/798	100	1..798	4410..5207	Beta-lactam resistance	JX423831
NZ_CP058945	blaOXA-181	100	798/798	100	1..798	40901..41698	Beta-lactam resistance	CM004561
NZ_CP065954	blaOXA-48	100	798/798	100	1..798	10323..11120	Beta-lactam resistance	AY236073
NZ_CP068017	armA	99.61	777/774	100	1..774	9189..9965	Aminoglycoside resistance	AY220558
NZ_CP068017	blaTEM-1B	100	861/861	100	1..861	2060..2920	Beta-lactam resistance Alternate name; RblaTEM-1	AY458016
NZ_CP068017	blaOXA-48	97	801/798	97.619	1..798	28241..29022	Beta-lactam resistance	AY236073
NZ_CP068017	msr(E)	100	1476/1476	100	1..1476	12264..13739	Macrolide, Lincosamide and Streptogramin B resistance	FR751518
NZ_CP068017	mph(E)	100	885/885	100	1..885	13795..14679	Macrolide resistance	DQ839391
NZ_CP068017	sul1	100	840/840	100	1..840	5005..5844	Sulphonamide resistance	U12338
NZ_CP068017	qacE	100	282/333	84.6847	1..282	4664..4945	Disinfectant resistance	X68232
NZ_CP077782	blaOXA-48	100	798/798	100	1..798	10323..11120	Beta-lactam resistance	AY236073
NZ_JAHQYF010000112	blaOXA-245	100	798/798	100	1..798	1815..2612	Beta-lactam resistance	JX438001
NZ_JAHQXV010000117	blaOXA-245	100	798/798	100	1..798	1815..2612	Beta-lactam resistance	JX438001
NZ_JAHQYC010000117	blaOXA-245	100	798/798	100	1..798	1815..2612	Beta-lactam resistance	JX438001
NZ_JAHQYE010000152	blaOXA-245	100	798/798	100	1..798	1815..2612	Beta-lactam resistance	JX438001
NZ_JAHQYA010000340	blaOXA-245	100	798/798	100	1..798	1815..2612	Beta-lactam resistance	JX438001
NZ_CP079730	blaOXA-232	100	798/798	100	1..798	4410..5207	Beta-lactam resistance	JX423831
NZ_CP062988	blaOXA-48	100	798/798	100	1..798	10323..11120	Beta-lactam resistance	AY236073
NZ_CP078037	blaOXA-232	100	798/798	100	1..798	4410..5207	Beta-lactam resistance	JX423831
NZ_CP080360	blaOXA-48	100	798/798	100	1..798	18288..19085	Beta-lactam resistance	AY236073
NZ_CP080367	blaOXA-181	100	798/798	100	1..798	49848..50645	Beta-lactam resistance	CM004561
NZ_CP080367	qnrS1	100	657/657	100	1..657	5125..5781	Quinolone resistance	AB187515
NZ_AP025038	blaOXA-48	100	798/798	100	1..798	11455..12252	Beta-lactam resistance	AY236073
CP066515	blaOXA-48	100	798/798	100	1..798	10929..11726	Beta-lactam resistance	AY236073
NZ_CP086665	aadA1	99.87	792/792	100	1..792	175080..175871	Aminoglycoside resistance	JX185132
NZ_CP086665	aadA1	99.87	792/792	100	1..792	175080..175871	Aminoglycoside resistance	JQ414041
NZ_CP086665	aac(6')-Ib-cr	100	600/600	100	1..600	152112..152711	Fluoroquinolone and aminoglycoside resistance	DQ303918
NZ_CP086665	ant(2'')-Ia	100	534/534	100	1..534	174489..175022	Aminoglycoside resistance Alternate name; ant(2'')-Ia	X04555
NZ_CP086665	blaCTX-M-15	100	876/876	100	1..876	171951..172826	Beta-lactam resistance Alternate name; UOE-1	AY044436
NZ_CP086665	blaTEM-1B	100	861/861	100	1..861	159954..160814	Beta-lactam resistance Alternate name; RblaTEM-1	AY458016
NZ_CP086665	blaOXA-1	100	831/831	100	1..831	151151..151981	Beta-lactam resistance	HQ170510
NZ_CP086665	blaOXA-48	100	798/798	100	1..798	9415..10212	Beta-lactam resistance	AY236073
NZ_CP086665	catA1	99.85	660/660	100	1..660	147613..148272	Phenicol resistance	V00622
NZ_CP086665	catB3	100	442/633	69.8262	1..442	150572..151013	Phenicol resistance	AJ009818
NZ_CP086665	catB3	100	442/633	69.8262	1..442	150572..151013	Phenicol resistance	U13880
NZ_CP086665	qnrS1	100	657/657	100	1..657	162060..162716	Quinolone resistance	AB187515
NZ_CP086665	aac(6')-Ib-cr	100	600/600	100	1..600	152112..152711	Fluoroquinolone and aminoglycoside resistance	DQ303918
NZ_CP086665	sul1	100	840/840	100	1..840	176376..177215	Sulphonamide resistance	U12338
NZ_CP086665	qacE	100	282/333	84.6847	1..282	176035..176316	Disinfectant resistance	X68232
NZ_CP083077	aph(3'')-Ib	100	803/804	99.8756	2..804	36851..37653	Aminoglycoside resistance Alternate name; aph(3'')-Ib	AF024602
NZ_CP083077	aph(3'')-Ib	100	803/804	99.8756	2..804	40133..40935	Aminoglycoside resistance Alternate name; aph(3'')-Ib	AF024602
NZ_CP083077	aph(3'')-Ib	99.88	804/804	100	1..804	36850..37653	Aminoglycoside resistance Alternate name; aph(3'')-Ib	AF321551
NZ_CP083077	aph(3'')-Ib	99.88	804/804	100	1..804	40132..40935	Aminoglycoside resistance Alternate name; aph(3'')-Ib	AF321551
NZ_CP083077	aph(3'')-Ib	99.88	804/804	100	1..804	36850..37653	Aminoglycoside resistance Alternate name; aph(3'')-Ib	AF313472
NZ_CP083077	aph(3'')-Ib	99.88	804/804	100	1..804	40132..40935	Aminoglycoside resistance Alternate name; aph(3'')-Ib	AF313472
NZ_CP083077	aph(3'')-Ib	99.88	804/804	100	1..804	36850..37653	Aminoglycoside resistance Alternate name; aph(3'')-Ib	AF321550
NZ_CP083077	aph(3'')-Ib	99.88	804/804	100	1..804	40132..40935	Aminoglycoside resistance Alternate name; aph(3'')-Ib	AF321550
NZ_CP083077	aph(3')-VIb	99.62	780/780	100	1..780	37881..38660	Aminoglycoside resistance	AJ627643
NZ_CP083077	blaCTX-M-14b	100	876/876	100	1..876	31753..32628	Beta-lactam resistance	DQ359215
NZ_CP083077	blaOXA-48	100	798/798	100	1..798	10933..11730	Beta-lactam resistance	AY236073
NZ_CP083077	qnrS1	100	657/657	100	1..657	42562..43218	Quinolone resistance	AB187515
NZ_CP082980	aph(3'')-Ib	100	803/804	99.8756	2..804	27990..28792	Aminoglycoside resistance Alternate name; aph(3'')-Ib	AF024602
NZ_CP082980	aph(3'')-Ib	100	803/804	99.8756	2..804	31272..32074	Aminoglycoside resistance Alternate name; aph(3'')-Ib	AF024602
NZ_CP082980	aph(3'')-Ib	99.88	804/804	100	1..804	27989..28792	Aminoglycoside resistance Alternate name; aph(3'')-Ib	AF321551
NZ_CP082980	aph(3'')-Ib	99.88	804/804	100	1..804	31271..32074	Aminoglycoside resistance Alternate name; aph(3'')-Ib	AF321551
NZ_CP082980	aph(3'')-Ib	99.88	804/804	100	1..804	27989..28792	Aminoglycoside resistance Alternate name; aph(3'')-Ib	AF313472
NZ_CP082980	aph(3'')-Ib	99.88	804/804	100	1..804	31271..32074	Aminoglycoside resistance Alternate name; aph(3'')-Ib	AF313472
NZ_CP082980	aph(3'')-Ib	99.88	804/804	100	1..804	27989..28792	Aminoglycoside resistance Alternate name; aph(3'')-Ib	AF321550
NZ_CP082980	aph(3'')-Ib	99.88	804/804	100	1..804	31271..32074	Aminoglycoside resistance Alternate name; aph(3'')-Ib	AF321550
NZ_CP082980	aph(3')-VIb	99.62	780/780	100	1..780	29020..29799	Aminoglycoside resistance	AJ627643
NZ_CP082980	blaCTX-M-14b	100	876/876	100	1..876	25532..26407	Beta-lactam resistance	DQ359215
NZ_CP082980	blaOXA-48	100	798/798	100	1..798	4020..4817	Beta-lactam resistance	AY236073
NZ_CP082980	qnrS1	100	374/657	56.9254	1..374	33701..34074	Quinolone resistance	AB187515
NZ_CP082980	qnrS1	100	287/657	43.6834	371..657	35296..35582	Quinolone resistance	AB187515
NZ_CP083038	blaOXA-48	100	798/798	100	1..798	10929..11726	Beta-lactam resistance	AY236073
NZ_CP083013	aph(3'')-Ib	100	803/804	99.8756	2..804	27990..28792	Aminoglycoside resistance Alternate name; aph(3'')-Ib	AF024602
NZ_CP083013	aph(3'')-Ib	100	803/804	99.8756	2..804	31272..32074	Aminoglycoside resistance Alternate name; aph(3'')-Ib	AF024602
NZ_CP083013	aph(3'')-Ib	99.88	804/804	100	1..804	27989..28792	Aminoglycoside resistance Alternate name; aph(3'')-Ib	AF321551
NZ_CP083013	aph(3'')-Ib	99.88	804/804	100	1..804	31271..32074	Aminoglycoside resistance Alternate name; aph(3'')-Ib	AF321551
NZ_CP083013	aph(3'')-Ib	99.88	804/804	100	1..804	27989..28792	Aminoglycoside resistance Alternate name; aph(3'')-Ib	AF313472
NZ_CP083013	aph(3'')-Ib	99.88	804/804	100	1..804	31271..32074	Aminoglycoside resistance Alternate name; aph(3'')-Ib	AF313472
NZ_CP083013	aph(3'')-Ib	99.88	804/804	100	1..804	27989..28792	Aminoglycoside resistance Alternate name; aph(3'')-Ib	AF321550
NZ_CP083013	aph(3'')-Ib	99.88	804/804	100	1..804	31271..32074	Aminoglycoside resistance Alternate name; aph(3'')-Ib	AF321550
NZ_CP083013	aph(3')-VIb	99.62	780/780	100	1..780	29020..29799	Aminoglycoside resistance	AJ627643
NZ_CP083013	blaCTX-M-14b	100	876/876	100	1..876	25532..26407	Beta-lactam resistance	DQ359215
NZ_CP083013	blaOXA-48	100	798/798	100	1..798	4020..4817	Beta-lactam resistance	AY236073
NZ_CP083013	qnrS1	100	374/657	56.9254	1..374	33701..34074	Quinolone resistance	AB187515
NZ_CP083013	qnrS1	100	287/657	43.6834	371..657	35296..35582	Quinolone resistance	AB187515
NZ_CP082969	blaOXA-48	100	798/798	100	1..798	10323..11120	Beta-lactam resistance	AY236073
NZ_CP083050	blaOXA-232	100	798/798	100	1..798	4410..5207	Beta-lactam resistance	JX423831
NZ_CP083046	blaOXA-232	100	798/798	100	1..798	4410..5207	Beta-lactam resistance	JX423831
NZ_CP083022	aac(3)-IIa	100	861/861	100	1..861	17078..17938	Aminoglycoside resistance	CP023555
NZ_CP083022	aac(6')-Ib-cr	100	600/600	100	1..600	13298..13897	Fluoroquinolone and aminoglycoside resistance	DQ303918
NZ_CP083022	blaCTX-M-15	100	876/876	100	1..876	79223..80098	Beta-lactam resistance Alternate name; UOE-1	AY044436
NZ_CP083022	blaOXA-1	100	829/831	99.7593	3..831	14807..15635	Beta-lactam resistance	HQ170510
NZ_CP083022	blaOXA-48	100	798/798	100	1..798	23136..23933	Beta-lactam resistance	AY236073
NZ_CP083022	catB3	100	442/633	69.8262	1..442	15773..16214	Phenicol resistance	AJ009818
NZ_CP083022	catB3	100	442/633	69.8262	1..442	15773..16214	Phenicol resistance	U13880
NZ_CP083022	aac(6')-Ib-cr	100	600/600	100	1..600	13298..13897	Fluoroquinolone and aminoglycoside resistance	DQ303918
NZ_CP083022	tet(D)	100	1185/1185	100	1..1185	10560..11744	Tetracycline resistance	AF467077
NZ_CP083022	dfrA14	100	474/474	100	1..474	85993..86466	Trimethoprim resistance	KF921535
NZ_CP083027	aac(3)-IIa	100	861/861	100	1..861	17078..17938	Aminoglycoside resistance	CP023555
NZ_CP083027	aac(6')-Ib-cr	100	600/600	100	1..600	13298..13897	Fluoroquinolone and aminoglycoside resistance	DQ303918
NZ_CP083027	blaCTX-M-15	100	876/876	100	1..876	79233..80108	Beta-lactam resistance Alternate name; UOE-1	AY044436
NZ_CP083027	blaOXA-1	100	829/831	99.7593	3..831	14807..15635	Beta-lactam resistance	HQ170510
NZ_CP083027	blaOXA-48	100	798/798	100	1..798	23136..23933	Beta-lactam resistance	AY236073
NZ_CP083027	catB3	100	442/633	69.8262	1..442	15773..16214	Phenicol resistance	AJ009818
NZ_CP083027	catB3	100	442/633	69.8262	1..442	15773..16214	Phenicol resistance	U13880
NZ_CP083027	aac(6')-Ib-cr	100	600/600	100	1..600	13298..13897	Fluoroquinolone and aminoglycoside resistance	DQ303918
NZ_CP083027	tet(D)	100	1185/1185	100	1..1185	10560..11744	Tetracycline resistance	AF467077
NZ_CP083027	dfrA14	100	474/474	100	1..474	85974..86447	Trimethoprim resistance	KF921535
NZ_CP083017	aac(3)-IIa	100	861/861	100	1..861	17078..17938	Aminoglycoside resistance	CP023555
NZ_CP083017	aac(6')-Ib-cr	100	600/600	100	1..600	13298..13897	Fluoroquinolone and aminoglycoside resistance	DQ303918
NZ_CP083017	blaCTX-M-15	100	876/876	100	1..876	62351..63226	Beta-lactam resistance Alternate name; UOE-1	AY044436
NZ_CP083017	blaOXA-1	100	829/831	99.7593	3..831	14807..15635	Beta-lactam resistance	HQ170510
NZ_CP083017	blaOXA-48	100	798/798	100	1..798	23136..23933	Beta-lactam resistance	AY236073
NZ_CP083017	catB3	100	442/633	69.8262	1..442	15773..16214	Phenicol resistance	AJ009818
NZ_CP083017	catB3	100	442/633	69.8262	1..442	15773..16214	Phenicol resistance	U13880
NZ_CP083017	aac(6')-Ib-cr	100	600/600	100	1..600	13298..13897	Fluoroquinolone and aminoglycoside resistance	DQ303918
NZ_CP083017	tet(D)	100	1185/1185	100	1..1185	10560..11744	Tetracycline resistance	AF467077
NZ_CP083017	dfrA14	100	474/474	100	1..474	55983..56456	Trimethoprim resistance	KF921535
NZ_CP083059	blaOXA-232	100	798/798	100	1..798	4410..5207	Beta-lactam resistance	JX423831
NZ_CP083064	blaOXA-48	100	798/798	100	1..798	10323..11120	Beta-lactam resistance	AY236073
NZ_CP083068	blaOXA-48	100	798/798	100	1..798	10929..11726	Beta-lactam resistance	AY236073
NZ_CP082996	blaOXA-48	100	798/798	100	1..798	10323..11120	Beta-lactam resistance	AY236073
NZ_CP083073	blaOXA-48	100	798/798	100	1..798	10929..11726	Beta-lactam resistance	AY236073
NZ_CP083053	blaOXA-48	100	798/798	100	1..798	10323..11120	Beta-lactam resistance	AY236073
NZ_CP089027	blaOXA-48	100	798/798	100	1..798	10323..11120	Beta-lactam resistance	AY236073
NZ_CP089016	blaOXA-48	100	798/798	100	1..798	10323..11120	Beta-lactam resistance	AY236073
NZ_CP089008	blaOXA-48	100	798/798	100	1..798	10929..11726	Beta-lactam resistance	AY236073
NZ_CP090472	blaOXA-232	100	798/798	100	1..798	1..798	Beta-lactam resistance	JX423831
NZ_CP090472	blaOXA-232	99	798/798	98.9975	1..798	6142..6931	Beta-lactam resistance	JX423831
NZ_CP082157	blaOXA-48	100	798/798	100	1..798	27115..27912	Beta-lactam resistance	AY236073
NZ_CP091603	blaOXA-232	100	798/798	100	1..798	692..1489	Beta-lactam resistance	JX423831
NZ_CP085868	blaOXA-48	100	798/798	100	1..798	10929..11726	Beta-lactam resistance	AY236073
NZ_CP085864	blaOXA-48	100	798/798	100	1..798	10929..11726	Beta-lactam resistance	AY236073
NZ_CP092341	blaOXA-232	100	798/798	100	1..798	4410..5207	Beta-lactam resistance	JX423831
NZ_CP084242	aph(6)-Id	100	837/837	100	1..837	147446..148282	Aminoglycoside resistance Alternate name; aph(6)-Id	M28829
NZ_CP084242	aph(3'')-Ib	100	804/804	100	1..804	146643..147446	Aminoglycoside resistance Alternate name; aph(3'')-Ib	AF321551
NZ_CP084242	aadA2	100	792/792	100	1..792	159594..160385	Aminoglycoside resistance	JQ364967
NZ_CP084242	blaOXA-181	100	798/798	100	1..798	166016..166813	Beta-lactam resistance	CM004561
NZ_CP084242	lnu(F)	100	761/822	92.5791	1..761	158702..159462	Lincosamide resistance	EU118119
NZ_CP084242	floR	98.19	1214/1215	99.9177	1..1214	151418..152631	Phenicol resistance	AF118107
NZ_CP084242	sul2	100	816/816	100	1..816	145767..146582	Sulphonamide resistance	AY034138
NZ_CP084242	tet(A)	100	1275/1275	100	1..1275	149543..150817	Tetracycline resistance	AF534183
NZ_CP084242	tet(X4)	100	1158/1158	100	1..1158	155595..156752	Warning: gene is missing from Notes file. Please inform curator.	MK134376
NZ_CP093855	aadA2	100	792/792	100	1..792	245765..246556	Aminoglycoside resistance	JQ364967
NZ_CP093855	armA	99.87	774/774	100	1..774	251245..252018	Aminoglycoside resistance	AY220558
NZ_CP093855	aac(6')-Ib-cr	100	600/600	100	1..600	318525..319124	Fluoroquinolone and aminoglycoside resistance	DQ303918
NZ_CP093855	blaCTX-M-15	100	876/876	100	1..876	327066..327941	Beta-lactam resistance Alternate name; UOE-1	AY044436
NZ_CP093855	blaTEM-1A	100	861/861	100	1..861	266257..267117	Beta-lactam resistance Alternate name; RblaTEM-1	HM749966
NZ_CP093855	blaOXA-1	100	831/831	100	1..831	317564..318394	Beta-lactam resistance	HQ170510
NZ_CP093855	blaOXA-232	100	798/798	100	1..798	262542..263339	Beta-lactam resistance	JX423831
NZ_CP093855	msr(E)	100	1476/1476	100	1..1476	254317..255792	Macrolide, Lincosamide and Streptogramin B resistance	FR751518
NZ_CP093855	mph(E)	99.89	885/885	100	1..885	255848..256732	Macrolide resistance	DQ839391
NZ_CP093855	catB3	100	442/633	69.8262	1..442	316985..317426	Phenicol resistance	AJ009818
NZ_CP093855	catB3	100	442/633	69.8262	1..442	316985..317426	Phenicol resistance	U13880
NZ_CP093855	aac(6')-Ib-cr	100	600/600	100	1..600	318525..319124	Fluoroquinolone and aminoglycoside resistance	DQ303918
NZ_CP093855	sul1	100	840/840	100	1..840	247061..247900	Sulphonamide resistance	U12338
NZ_CP093855	tet(D)	100	1185/1185	100	1..1185	307122..308306	Tetracycline resistance	AF467077
NZ_CP093855	dfrA12	100	498/498	100	1..498	244860..245357	Trimethoprim resistance	AM040708
NZ_CP093855	dfrA14	100	474/474	100	1..474	292340..292813	Trimethoprim resistance	KF921535
NZ_CP093855	qacE	100	282/333	84.6847	1..282	246720..247001	Disinfectant resistance	X68232
NZ_CP093853	aadA2	100	792/792	100	1..792	262048..262839	Aminoglycoside resistance	JQ364967
NZ_CP093853	armA	99.87	774/774	100	1..774	267528..268301	Aminoglycoside resistance	AY220558
NZ_CP093853	aac(6')-Ib-cr	100	600/600	100	1..600	319702..320301	Fluoroquinolone and aminoglycoside resistance	DQ303918
NZ_CP093853	blaCTX-M-15	100	876/876	100	1..876	322722..323597	Beta-lactam resistance Alternate name; UOE-1	AY044436
NZ_CP093853	blaTEM-1A	100	861/861	100	1..861	273964..274824	Beta-lactam resistance Alternate name; RblaTEM-1	HM749966
NZ_CP093853	blaOXA-1	100	831/831	100	1..831	318741..319571	Beta-lactam resistance	HQ170510
NZ_CP093853	blaOXA-232	100	798/798	100	1..798	277726..278523	Beta-lactam resistance	JX423831
NZ_CP093853	msr(E)	100	1476/1476	100	1..1476	270600..272075	Macrolide, Lincosamide and Streptogramin B resistance	FR751518
NZ_CP093853	mph(E)	99.89	885/885	100	1..885	272131..273015	Macrolide resistance	DQ839391
NZ_CP093853	catB3	100	442/633	69.8262	1..442	318162..318603	Phenicol resistance	AJ009818
NZ_CP093853	catB3	100	442/633	69.8262	1..442	318162..318603	Phenicol resistance	U13880
NZ_CP093853	aac(6')-Ib-cr	100	600/600	100	1..600	319702..320301	Fluoroquinolone and aminoglycoside resistance	DQ303918
NZ_CP093853	sul1	100	840/840	100	1..840	263344..264183	Sulphonamide resistance	U12338
NZ_CP093853	tet(D)	100	1185/1185	100	1..1185	309235..310419	Tetracycline resistance	AF467077
NZ_CP093853	dfrA12	100	498/498	100	1..498	261143..261640	Trimethoprim resistance	AM040708
NZ_CP093853	dfrA14	100	474/474	100	1..474	293509..293982	Trimethoprim resistance	KF921535
NZ_CP093853	qacE	100	282/333	84.6847	1..282	263003..263284	Disinfectant resistance	X68232
NZ_CP069207	blaOXA-181	100	798/798	100	1..798	7571..8368	Beta-lactam resistance	CM004561
NZ_CP094228	aadA2	100	792/792	100	1..792	256063..256854	Aminoglycoside resistance	JQ364967
NZ_CP094228	armA	99.87	774/774	100	1..774	250601..251374	Aminoglycoside resistance	AY220558
NZ_CP094228	aac(6')-Ib-cr	100	600/600	100	1..600	307594..308193	Fluoroquinolone and aminoglycoside resistance	DQ303918
NZ_CP094228	blaCTX-M-15	100	876/876	100	1..876	316696..317571	Beta-lactam resistance Alternate name; UOE-1	AY044436
NZ_CP094228	blaTEM-1A	100	861/861	100	1..861	258066..258926	Beta-lactam resistance Alternate name; RblaTEM-1	HM749966
NZ_CP094228	blaOXA-1	100	831/831	100	1..831	308324..309154	Beta-lactam resistance	HQ170510
NZ_CP094228	blaOXA-232	100	798/798	100	1..798	261828..262625	Beta-lactam resistance	JX423831
NZ_CP094228	msr(E)	100	1476/1476	100	1..1476	246827..248302	Macrolide, Lincosamide and Streptogramin B resistance	FR751518
NZ_CP094228	mph(E)	99.89	885/885	100	1..885	245887..246771	Macrolide resistance	DQ839391
NZ_CP094228	catB3	100	442/633	69.8262	1..442	309292..309733	Phenicol resistance	AJ009818
NZ_CP094228	catB3	100	442/633	69.8262	1..442	309292..309733	Phenicol resistance	U13880
NZ_CP094228	aac(6')-Ib-cr	100	600/600	100	1..600	307594..308193	Fluoroquinolone and aminoglycoside resistance	DQ303918
NZ_CP094228	sul1	100	840/840	100	1..840	254719..255558	Sulphonamide resistance	U12338
NZ_CP094228	tet(D)	100	1185/1185	100	1..1185	297684..298868	Tetracycline resistance	AF467077
NZ_CP094228	dfrA12	100	498/498	100	1..498	257262..257759	Trimethoprim resistance	AM040708
NZ_CP094228	dfrA14	100	474/474	100	1..474	282902..283375	Trimethoprim resistance	KF921535
NZ_CP094228	qacE	100	282/333	84.6847	1..282	255618..255899	Disinfectant resistance	X68232
NZ_CP086443	blaOXA-48	100	798/798	100	1..798	10323..11120	Beta-lactam resistance	AY236073
NZ_CP086427	blaOXA-48	100	798/798	100	1..798	10323..11120	Beta-lactam resistance	AY236073
NZ_CP086451	blaOXA-48	100	798/798	100	1..798	10323..11120	Beta-lactam resistance	AY236073
NZ_CP086435	blaOXA-48	100	798/798	100	1..798	10323..11120	Beta-lactam resistance	AY236073
NZ_CP067046	blaOXA-181	100	798/798	100	1..798	187224..188021	Beta-lactam resistance	CM004561
NZ_CP067046	qacE	99.7	333/333	100	1..333	166102..166434	Disinfectant resistance	X68232
CP031737	blaOXA-232	100	714/798	89.4737	85..798	1..714	Beta-lactam resistance	JX423831
NZ_CP033950	blaOXA-232	100	798/798	100	1..798	4410..5207	Beta-lactam resistance	JX423831
NZ_CP034041	blaOXA-48	100	798/798	100	1..798	10929..11726	Beta-lactam resistance	AY236073
NZ_CM012201	blaOXA-232	100	798/798	100	1..798	4410..5207	Beta-lactam resistance	JX423831
CP034202	aph(6)-Id	100	837/837	100	1..837	29844..30680	Aminoglycoside resistance Alternate name; aph(6)-Id	M28829
CP034202	aph(3'')-Ib	100	803/804	99.8756	2..804	33967..34769	Aminoglycoside resistance Alternate name; aph(3'')-Ib	AF024602
CP034202	aph(3'')-Ib	99.88	804/804	100	1..804	33967..34770	Aminoglycoside resistance Alternate name; aph(3'')-Ib	AF321551
CP034202	aph(3'')-Ib	99.26	809/804	100	1..804	30680..31488	Aminoglycoside resistance Alternate name; aph(3'')-Ib	AF321551
CP034202	aph(3'')-Ib	99.88	804/804	100	1..804	33967..34770	Aminoglycoside resistance Alternate name; aph(3'')-Ib	AF313472
CP034202	aph(3'')-Ib	99.26	809/804	100	1..804	30680..31488	Aminoglycoside resistance Alternate name; aph(3'')-Ib	AF313472
CP034202	aph(3'')-Ib	99.88	804/804	100	1..804	33967..34770	Aminoglycoside resistance Alternate name; aph(3'')-Ib	AF321550
CP034202	aph(3'')-Ib	99.26	809/804	100	1..804	30680..31488	Aminoglycoside resistance Alternate name; aph(3'')-Ib	AF321550
CP034202	aph(3')-VIb	99.62	780/780	100	1..780	32959..33738	Aminoglycoside resistance	AJ627643
CP034202	blaCTX-M-14b	100	876/876	100	1..876	38994..39869	Beta-lactam resistance	DQ359215
CP034202	blaOXA-48	100	798/798	100	1..798	60501..61298	Beta-lactam resistance	AY236073
NZ_CP071281	aph(6)-Id	100	837/837	100	1..837	37736..38572	Aminoglycoside resistance Alternate name; aph(6)-Id	M28829
NZ_CP071281	aph(3'')-Ib	100	803/804	99.8756	2..804	36934..37736	Aminoglycoside resistance Alternate name; aph(3'')-Ib	AF024602
NZ_CP071281	aph(3'')-Ib	99.88	804/804	100	1..804	36933..37736	Aminoglycoside resistance Alternate name; aph(3'')-Ib	AF321551
NZ_CP071281	aph(3'')-Ib	99.88	804/804	100	1..804	36933..37736	Aminoglycoside resistance Alternate name; aph(3'')-Ib	AF313472
NZ_CP071281	aph(3'')-Ib	99.88	804/804	100	1..804	36933..37736	Aminoglycoside resistance Alternate name; aph(3'')-Ib	AF321550
NZ_CP071281	blaCTX-M-14b	100	876/876	100	1..876	31836..32711	Beta-lactam resistance	DQ359215
NZ_CP071281	blaOXA-48	100	798/798	100	1..798	10324..11121	Beta-lactam resistance	AY236073
NZ_CP076010	blaOXA-48	100	798/798	100	1..798	10323..11120	Beta-lactam resistance	AY236073
NZ_CP079176	blaOXA-181	100	798/798	100	1..798	4191..4988	Beta-lactam resistance	CM004561
NZ_CP079153	blaOXA-232	100	798/798	100	1..798	4410..5207	Beta-lactam resistance	JX423831
NZ_CP079148	blaOXA-232	100	798/798	100	1..798	4410..5207	Beta-lactam resistance	JX423831
NZ_CP079190	blaOXA-232	100	798/798	100	1..798	4410..5207	Beta-lactam resistance	JX423831
NZ_CP079136	blaCTX-M-15	100	876/876	100	1..876	5844..6719	Beta-lactam resistance Alternate name; UOE-1	AY044436
NZ_CP079136	blaOXA-232	100	798/798	100	1..798	4410..5207	Beta-lactam resistance	JX423831
NZ_CP079142	blaOXA-232	100	798/798	100	1..798	4410..5207	Beta-lactam resistance	JX423831
NZ_CP079128	blaOXA-232	100	798/798	100	1..798	4410..5207	Beta-lactam resistance	JX423831
NZ_CP079168	blaOXA-232	100	798/798	100	1..798	4410..5207	Beta-lactam resistance	JX423831
NZ_CP079160	blaOXA-232	100	798/798	100	1..798	4410..5207	Beta-lactam resistance	JX423831
NZ_CP079632	aac(3)-IId	99.88	861/861	100	1..861	46116..46976	Aminoglycoside resistance	EU022314
NZ_CP079632	aph(6)-Id	100	837/837	100	1..837	10503..11339	Aminoglycoside resistance Alternate name; aph(6)-Id	M28829
NZ_CP079632	aph(3'')-Ib	100	804/804	100	1..804	11339..12142	Aminoglycoside resistance Alternate name; aph(3'')-Ib	AF321551
NZ_CP079632	aadA1	99.75	792/792	100	1..792	66866..67657	Aminoglycoside resistance	JX185132
NZ_CP079632	aadA1	99.75	792/792	100	1..792	66866..67657	Aminoglycoside resistance	JQ414041
NZ_CP079632	aadA1	100	789/789	100	1..789	37430..38218	Aminoglycoside resistance	JQ480156
NZ_CP079632	aac(6')-Ib	100	606/606	100	1..606	38288..38893	Aminoglycoside resistance	M21682
NZ_CP079632	blaCTX-M-15	100	876/876	100	1..876	41715..42590	Beta-lactam resistance Alternate name; UOE-1	AY044436
NZ_CP079632	blaTEM-1A	100	861/861	100	1..861	34986..35846	Beta-lactam resistance Alternate name; RblaTEM-1	HM749966
NZ_CP079632	blaSHV-172	99.54	861/861	100	1..861	52673..53533	Beta-lactam resistance	KF513177	SHV-11
NZ_CP079632	blaSHV-164	99.54	861/861	100	1..861	52673..53533	Beta-lactam resistance	HE981194
NZ_CP079632	blaSHV-106	99.54	861/861	100	1..861	52673..53533	Beta-lactam resistance	AM922307
NZ_CP079632	blaSHV-89	99.54	861/861	100	1..861	52673..53533	Beta-lactam resistance	DQ193536
NZ_CP079632	blaSHV-85	99.54	861/861	100	1..861	52673..53533	Beta-lactam resistance	DQ322460
NZ_CP079632	blaSHV-79	99.54	861/861	100	1..861	52673..53533	Beta-lactam resistance	AM176554
NZ_CP079632	blaSHV-76	99.54	861/861	100	1..861	52673..53533	Beta-lactam resistance	AM176551
NZ_CP079632	blaSHV-56	99.54	861/861	100	1..861	52673..53533	Beta-lactam resistance	EU586041
NZ_CP079632	blaSHV-40	99.54	861/861	100	1..861	52673..53533	Beta-lactam resistance	AF535128
NZ_CP079632	blaSHV-28	99.54	861/861	100	1..861	52673..53533	Beta-lactam resistance	AF299299
NZ_CP079632	blaOXA-9	100	825/825	100	1..825	36546..37370	Beta-lactam resistance	KQ089875
NZ_CP079632	blaOXA-181	100	798/798	100	1..798	75397..76194	Beta-lactam resistance	CM004561
NZ_CP079632	ere(A)	100	1257/1257	100	1..1257	65524..66780	Macrolide resistance	FN396877
NZ_CP079632	cmlA1	99.68	1260/1260	100	1..1260	67879..69138	Phenicol resistance	M64556
NZ_CP079632	aac(6')-Ib-cr	99.42	519/519	100	1..519	38288..38806	Fluoroquinolone and aminoglycoside resistance	EF636461
NZ_CP079632	ARR-2	100	453/453	100	1..453	64826..65278	Rifampicin resistance	HQ141279
NZ_CP079632	sul1	100	840/840	100	1..840	69671..70510	Sulphonamide resistance	X15024
NZ_CP079632	sul2	100	816/816	100	1..816	12203..13018	Sulphonamide resistance	AY034138
NZ_CP079632	qacE	100	282/333	84.6847	1..282	69330..69611	Disinfectant resistance	X68232
NZ_CP079627	aac(3)-IId	99.88	861/861	100	1..861	46116..46976	Aminoglycoside resistance	EU022314
NZ_CP079627	aph(6)-Id	100	837/837	100	1..837	10503..11339	Aminoglycoside resistance Alternate name; aph(6)-Id	M28829
NZ_CP079627	aph(3'')-Ib	100	804/804	100	1..804	11339..12142	Aminoglycoside resistance Alternate name; aph(3'')-Ib	AF321551
NZ_CP079627	aadA1	99.75	792/792	100	1..792	66866..67657	Aminoglycoside resistance	JX185132
NZ_CP079627	aadA1	99.75	792/792	100	1..792	66866..67657	Aminoglycoside resistance	JQ414041
NZ_CP079627	aadA1	100	789/789	100	1..789	37430..38218	Aminoglycoside resistance	JQ480156
NZ_CP079627	aac(6')-Ib	100	606/606	100	1..606	38288..38893	Aminoglycoside resistance	M21682
NZ_CP079627	blaCTX-M-15	100	876/876	100	1..876	41715..42590	Beta-lactam resistance Alternate name; UOE-1	AY044436
NZ_CP079627	blaTEM-1A	100	861/861	100	1..861	34986..35846	Beta-lactam resistance Alternate name; RblaTEM-1	HM749966
NZ_CP079627	blaSHV-185	99.77	861/861	100	1..861	52673..53533	Beta-lactam resistance	KM233164	SHV-11
NZ_CP079627	blaSHV-11	99.77	861/861	100	1..861	52673..53533	Beta-lactam resistance Alternate name; SHV-1-2a	X98101
NZ_CP079627	blaSHV-70	99.77	861/861	100	1..861	52673..53533	Beta-lactam resistance	DQ013287
NZ_CP079627	blaSHV-69	99.77	861/861	100	1..861	52673..53533	Beta-lactam resistance	DQ174308
NZ_CP079627	blaSHV-31	99.77	861/861	100	1..861	52673..53533	Beta-lactam resistance	AY277255
NZ_CP079627	blaSHV-25	99.77	861/861	100	1..861	52673..53533	Beta-lactam resistance	AF208796
NZ_CP079627	blaSHV-13	99.77	861/861	100	1..861	52673..53533	Beta-lactam resistance	AF164577
NZ_CP079627	blaOXA-9	100	825/825	100	1..825	36546..37370	Beta-lactam resistance	KQ089875
NZ_CP079627	blaOXA-181	100	798/798	100	1..798	75397..76194	Beta-lactam resistance	CM004561
NZ_CP079627	ere(A)	100	1257/1257	100	1..1257	65524..66780	Macrolide resistance	FN396877
NZ_CP079627	cmlA1	99.68	1260/1260	100	1..1260	67879..69138	Phenicol resistance	M64556
NZ_CP079627	aac(6')-Ib-cr	99.42	519/519	100	1..519	38288..38806	Fluoroquinolone and aminoglycoside resistance	EF636461
NZ_CP079627	ARR-2	100	453/453	100	1..453	64826..65278	Rifampicin resistance	HQ141279
NZ_CP079627	sul1	100	840/840	100	1..840	69671..70510	Sulphonamide resistance	X15024
NZ_CP079627	sul2	100	816/816	100	1..816	12203..13018	Sulphonamide resistance	AY034138
NZ_CP079627	qacE	100	282/333	84.6847	1..282	69330..69611	Disinfectant resistance	X68232
NZ_CP079621	blaOXA-181	100	798/798	100	1..798	4191..4988	Beta-lactam resistance	CM004561
NZ_CP079118	blaOXA-181	100	798/798	100	1..798	4191..4988	Beta-lactam resistance	CM004561
NZ_CP079695	blaOXA-181	100	798/798	100	1..798	4191..4988	Beta-lactam resistance	CM004561
NZ_CP079661	blaOXA-181	100	798/798	100	1..798	4191..4988	Beta-lactam resistance	CM004561
NZ_CP079671	blaOXA-232	100	798/798	100	1..798	4410..5207	Beta-lactam resistance	JX423831
NZ_CP079640	blaOXA-232	100	798/798	100	1..798	4410..5207	Beta-lactam resistance	JX423831
NZ_CP079183	blaOXA-232	100	798/798	100	1..798	4410..5207	Beta-lactam resistance	JX423831
NZ_CP079686	blaOXA-232	100	798/798	100	1..798	4410..5207	Beta-lactam resistance	JX423831
NZ_CP079603	blaOXA-232	100	798/798	100	1..798	4410..5207	Beta-lactam resistance	JX423831
NZ_CP079611	blaOXA-232	100	798/798	100	1..798	4410..5207	Beta-lactam resistance	JX423831
NZ_CP079678	blaOXA-232	100	798/798	100	1..798	4410..5207	Beta-lactam resistance	JX423831
NZ_CP079811	blaOXA-181	100	798/798	100	1..798	4191..4988	Beta-lactam resistance	CM004561
NZ_CP084047	blaOXA-232	100	798/798	100	1..798	4410..5207	Beta-lactam resistance	JX423831
NZ_CP006802	blaOXA-232	100	798/798	100	1..798	3878..4675	Beta-lactam resistance	JX423831
