# Supplementary material for: Comparative genomic analysis of plasmids harboring bla OXA-48-like genes in Klebsiella pneumoniae
Source: Front Cell Infect Microbiol. 2022 Dec 20;12:1082813. doi: 10.3389/fcimb.2022.1082813 (PMC9807924; doi:10.3389/fcimb.2022.1082813)
Supplement: Supplementary file 4 [file DataSheet_4.xlsx]

## Sheet: Sheet1
Accession	strain	plasmid	isolation_source	host	country/region	Note
NZ_CP012755	KP617	KP-p2	Burn Patient	Homo sapiens	Korea: Seoul
NZ_CP016920		pColKP3_DHQP1300920	Urine	Homo sapiens	USA: Pennsylvania
NZ_CP016927		pIncL_M_DHQP1400954	Tracheal Aspirate	Homo sapiens	USA: Minnesota
NZ_CP012562	UCLAOXA232KP	pUCLAOXA232-1	abdominal drainage	Homo sapiens	USA: California
NZ_CP018342		pKp_Goe_414-5	wound swab	Homo sapiens	Germany: Goettingen
CP018461	Kp_Goe_39795	pKp_Goe_795-2	tracheal secretion	Homo sapiens	Germany: Goettingen
NZ_CP018443	Kp_Goe_822917	pKp_Goe_917-2	skin swab	Homo sapiens	Germany: Goettingen
NZ_CP018449	Kp_Goe_33208	pKp_Goe_208-2	wound swab	Homo sapiens	Germany: Goettingen
NZ_CP018452	Kp_Goe_71070	pKp_Goe_070-2	urine sample	Homo sapiens	Germany: Goettingen
NZ_CP018690	Kp_Goe_149473	pKp_Goe_473-3	tracheal secretion	Homo sapiens	Germany: Goettingen
NZ_CP018706	Kp_Goe_827024	pKp_Goe_024-3	abdominal drainage fluid	Homo sapiens	Germany: Goettingen
NZ_CP018712	Kp_Goe_827026	pKp_Goe_026-3	nasal swab	Homo sapiens	Germany: Goettingen
NZ_CP018717	Kp_Goe_152021	pKp_Goe_021-3	abdominal drainage fluid	Homo sapiens	Germany: Goettingen
NZ_CP018723	KP_Goe_828304	pKp_Goe_304-3	anal swab	Homo sapiens	Germany: Goettingen
NZ_CP018700	Kp_Goe_149832	pKp_Goe_832-3	abdominal drain fluid	Homo sapiens	Germany: Goettingen
NZ_CP018694	Kp_Goe_821588	pKp_Goe_588-2	anal swab	Homo sapiens	Germany: Goettingen
NZ_CP018736	Kp_Goe_121641	pKp_Goe_641-2	urine sample	Homo sapiens	Germany: Goettingen
NZ_CP017987	825795-1	unnamed2	anal swab	Homo sapiens	Germany: Goettingen
NZ_CP018315	Kp_Goe_822579	pKp_Goe_579-3	nose	Homo sapiens	Germany: Goettingen
NZ_CP020844	KPN1482	pKPN1482-3	respiratory	Homo sapiens	USA: Houston
NZ_CP022147		p704SK6_4	wastewater	_	Switzerland:Basel
NZ_CP023924	FDAARGOS_440	unnamed3	Blood	Homo sapiens	Canada: BC
CM009032	Kp06-2017	pOXA-232	blood	Homo sapiens	Switzerland
NZ_CP019078	DT1	pDT1	central venous catheter	Homo sapiens	Germany: Hamburg
NZ_CP019080	DT12	pDT12	central venous catheter	Homo sapiens	Germany: Hamburg
NZ_CP028818	Kp589	pKp589-46	amniotic fluid	Homo sapiens	Spain: Barcelona
NZ_CP024042	QS17-0029	pMR0617oxa	_	Homo sapiens	Thailand: Chonburi
NZ_CP023251	CCUG 70742	pKpn70742_2	urine	Homo sapiens	Sweden: Gothenburg
NZ_CP030135	160111	pOXA48_L111	urine	Homo sapiens	Taiwan
NZ_CP031805	MSB1_8A-sc-2280397	unnamed5	_	_	_
NZ_CP032174	AR_0160	unnamed2	_	_	_
NZ_CP034283	I72	p72_LM_OXA48	_	_	_
NZ_CP034284	I72	p72_OXA181_X3	_	_	_
NZ_CP027039	16_GR_13	IncLM	Stool	Homo sapiens	Greece: Athens
NZ_CP034762	NB5306	unnamed3	blood	Homo sapiens	China: Ningbo
NZ_LR025095		pOXA-48_920	_	_	_
NZ_CP036197	BA34918	pColKP3	blood	Homo sapiens	India
NZ_CP036323	VBA2172	pColKP3	blood	Homo sapiens	India
NZ_CP036331	BA28434	pColKP3	blood	Homo sapiens	India
NZ_CP036333	BA28434	punnamed_2_VBA28434	blood	Homo sapiens	India
NZ_LR025091		pOXA-48_980	_	_	_
CP031374	KpvST101_OXA-48	pKpvOXA-48	blood	Homo sapiens	United Kingdom
NZ_CP041085	Kp202	pKp202_3	_	_	_
NZ_CM017266	F64	pRYC-OXA48	_	Homo sapiens	Spain: Madrid
NZ_CP041931	18-2374	pSECR18-2374D	_	Homo sapiens	South Korea: Seoul
CM017776	HEE2017	pOXA48	ascitic fluid	Homo sapiens	Ecuador
NZ_CP044032	FDAARGOS_631	unnamed1	clinical isolate	Homo sapiens	USA: MI
NZ_CP045195	YML0508	pOXA181_YML0508	rectum	Homo sapiens	China
NZ_CP045680	WSD411	pWSD411_7	rectum	Homo sapiens	China
NZ_LR745044		pOXA48_Kpn154	urine	Homo sapiens	France
NZ_CP048940	20467	p2	Bronchial lavage	Homo sapiens	Russia: Moscow
NZ_CP040031	KPC160121	pOXA48-L121	pus	Homo sapiens	Taiwan:Taichung
NZ_CP040036	KPC160117	pOXA48-L117	urine	Homo sapiens	Taiwan:Taichung
NZ_CP050368	47733	p47733_OXA_181	Rectal swab	Homo sapiens	Czech Republic: Prague
NZ_CP050375	50595	p50595_OXA_181	urine	Homo sapiens	Czech Republic: Prague
NZ_CP050381	51015	p51015_OXA_244	Rectal swab	Homo sapiens	Czech Republic: Prague
NZ_CP039947	19KM28	pMBR_OXA-48_19KM28	pus	cat	Switzerland: Bern
NZ_CP039944	18KM2813	pMBR_OXA-48_18KM2813	urine	dog	Switzerland: Bern
NZ_CP039950	19KM57	pMBR_OXA-48_19KM57	urine	dog	Switzerland: Bern
NZ_CP039941	18KM2517	pMBR_OXA-48_18KM2517	tracheal aspirate	dog	Switzerland: Bern
NZ_CP039962	EAN40	pMBR_OXA-48_EAN40	Nosocomial environment	_	Switzerland: Bern
NZ_CP039959	EAN23	pMBR_OXA-48_EAN23	Nosocomial environment	_	Switzerland: Bern
NZ_CP039938	18KM1950	pMBR_OXA-48_18KM1950	tracheal aspirate	dog	Switzerland: Bern
NZ_CP039953	18KM2445b	pMBR_OXA-48_18KM2445b	tracheal aspirate	dog	Switzerland: Bern
NZ_CP039956	AR142_2b	pMBR_OXA-48_AR142_2b	rectal swab	cat	Switzerland: Bern
NZ_LR025100	EC-12536	pOXA-48_A12536	_	_	_
NZ_CP053774	BP3636	pColKP3_1	blood	Homo sapiens	India
NZ_CP053776	BP3636	pColKP3_2	blood	Homo sapiens	India
NZ_CP053777	BP3636	pColKP3_3	blood	Homo sapiens	India
NZ_CP053778	BP3636	pColKP3_4	blood	Homo sapiens	India
NZ_CP053779	BP3636	punnamed_1_VBP3636	blood	Homo sapiens	India
NZ_CP049951	19KM1053	pMBR_OXA-48	urine	Felis catus	Switzerland:Bern
NZ_CP049948	19KM267	pMBR_OXA-48	urine	Canis lupus familiaris	Switzerland:Bern
NZ_CP049954	19KM1109	pMBR_OXA-48	bile	Felis catus	Switzerland:Bern
NZ_CP047272	N16-03892	pKp3892	Rectum	Homo sapiens	Canada
NZ_CP061063	HKP0018	pHKP0018.1	rectal swab	Homo sapiens	Germany
NZ_CP061054	HKP0067	pHKP0067.1	rectal swab	Homo sapiens	Germany
NZ_JACTAR010000004	HKP0064	pHKP0064.1	throat swab	Homo sapiens	Germany
NZ_CP060425	BA2105	pIncFIB_pQil	blood	Homo sapiens	India
NZ_CP063280	MAR14-456	pMAR14456-OXA48	Postoperative wound	Homo sapiens	Russia:Moscow
CP062994	CriePir200	unnamed1	sputum	Homo sapiens	Russia: Moscow
NZ_LR890707	INF305-sc-2280094	6	_	_	Australia	https://www.biorxiv.org/content/10.1101/2022.06.30.498322v1
NZ_LR890259	INF310-sc-2280104	6	_	_	Australia	https://www.biorxiv.org/content/10.1101/2022.06.30.498322v1
NZ_LR890637	INF299-sc-2280084	6	_	_	Australia	https://www.biorxiv.org/content/10.1101/2022.06.30.498322v1
NZ_LR890520	INF281-sc-2280206	6	_	_	Australia	https://www.biorxiv.org/content/10.1101/2022.06.30.498322v1
NZ_LR890431	INF298	6	wound	Homo sapiens	Australia: Melbourne	https://www.biorxiv.org/content/10.1101/2022.06.30.498322v1
NZ_LR890505	KSB1_5H-sc-2280283	6	_	_	Australia	https://www.biorxiv.org/content/10.1101/2022.06.30.498322v1
NZ_CP065455	Beach Ranger	pBR_02	Taichung Veterans General Hospital	Homo sapiens	Taiwan
NZ_CP070461	B28484	p2B28484	blood	Homo sapiens	India: Vellore
NZ_CP070452	B18064	p3B18064	blood	Homo sapiens	India: Vellore
NZ_CP070413	B960	p3B960	blood	Homo sapiens	India: Vellore
NZ_CP070428	B3824	p3B3824	blood	Homo sapiens	India: Vellore
NZ_CP070418	B1347	p3B1247	blood	Homo sapiens	India: Vellore
NZ_CP070433	B3923	p3B3923	blood	Homo sapiens	India: Vellore
NZ_CP070448	B12097	p3B12097	blood	Homo sapiens	India: Vellore
NZ_CP061974	IR5755	unnamed4	urine	Homo sapiens	China: Beijing
NZ_CP061958	IR5726	unnamed1	sputum	Homo sapiens	China: Beijing
NZ_CP061964	JNK002	unnamed3	urine	Homo sapiens	China: Jinan
NZ_CP061951	IR5065	unnamed3	blood	Homo sapiens	China: Beijing
NZ_CP061956	IR5654	unnamed4	urine	Homo sapiens	China: Beijing
NZ_CP068574	IR1251	pOXA48-IR1251	sputum	_	China: Beijing
NZ_CP061969	LZK001	unnamed4	bile	Homo sapiens	China: Lanzhou
NZ_CP061978	IR5086	unnamed3	sputum	Homo sapiens	China: Beijing
NZ_JAGGIL010000006	KP4814	pOXA-232_EC4814	skin	Homo sapiens	Germany
NZ_CP072406	B13243	p3B13243	blood	Homo sapiens	India: Vellore
NZ_CP072411	B4650	p3B4650	blood	Homo sapiens	India: Vellore
NZ_CP072416	B32278	p3B32278	blood	Homo sapiens	India: Vellore
NZ_CP058945	BA39649	pColKP3_IncX3	blood	Homo sapiens	India
NZ_CP065954	KP2509	pKP2509-OXA	_	Homo sapiens	Taiwan
NZ_CP068017	2016_49	pMS3802OXARMA	sputum	Homo sapiens	Spain: Valladolid
NZ_CP077782	CDI231	pCDI231-63.6	_	Homo sapiens	Middle East	doi: 10.1016/j.csbj.2022.07.017.
NZ_JAHQYF010000112	20181083	pIncL-OXA-48	urine	Homo sapiens	Spain: Granada
NZ_JAHQXV010000117	K1217	pIncL-OXA-48	_	Homo sapiens	Spain: Madrid
NZ_JAHQYC010000117	20181138	pIncL-OXA-48	urine	Homo sapiens	Spain: Granada
NZ_JAHQYE010000152	20180246	pIncL-OXA-48	Abdominal	Homo sapiens	Spain: Malaga
NZ_JAHQYA010000340	20180603	pIncL-OXA-48	urine	Homo sapiens	Spain: Seville
NZ_CP079730	KP3295	pKP3295-5-OXA-232	urine	Homo sapiens	China: Zhejiang
NZ_CP062988	CriePir26	unnamed2	traumatic discharge	Homo sapiens	Russia: Moscow
NZ_CP078037	KP_160	pKP_160-5	_	_	Pakistan
NZ_CP080360	K191663	pOXA48-191663	blood	Homo sapiens	China:wuxi
NZ_CP080367	K191773	pOXA181-191773	sputum	Homo sapiens	China:wuxi
NZ_AP025038	NIHE12-0848	pNIHE12-0848_oxa	urine	Homo sapiens	Viet Nam:Hanoi
CP066515	Kp36336	pOXA48	Tissue samples	Homo sapiens	Belgium:Brussels
NZ_CP086665	SCPM-O-B-8912 (11PKP/19a)	pOXA-48	intestine	Homo sapiens	Russia: Moscow
NZ_CP083077	113481141	p2-0113481141-OXA48	urine	Homo sapiens	Switzerland
NZ_CP082980	BD-13	p2-BD-13-OXA48	_	Homo sapiens	Switzerland
NZ_CP083038	4906.28	p2-4906.28-OXA48	Tracheobronchial	Homo sapiens	Switzerland
NZ_CP083013	6710.71	p2-6710.71-OXA48	_	Homo sapiens	Switzerland
NZ_CP082969	BD-41	p2-BD-41-OXA48	_	Homo sapiens	Switzerland
NZ_CP083050	400195-1-18	p400195-1-18-OXA232	_	Homo sapiens	Switzerland
NZ_CP083046	400195-2-18	p400195-2-18-OXA232	_	Homo sapiens	Switzerland
NZ_CP083022	6611.48	p1-6611.48-OXA48	urine	Homo sapiens	Switzerland
NZ_CP083027	6604.68	p1-6604.68-OXA48	blood	Homo sapiens	Switzerland
NZ_CP083017	6709.15-I	p1-6709.15-I-OXA48	urine	Homo sapiens	Switzerland
NZ_CP083059	1613258639	p4-163258639-OXA232	rectal swab	Homo sapiens	Switzerland
NZ_CP083064	1613163991	p1-1613163991-OXA48	urine	Homo sapiens	Switzerland
NZ_CP083068	1613015451	p2-1613015451-OXA48	urine	Homo sapiens	Switzerland
NZ_CP082996	6911.28	p1-6911.28-OXA48	blood	Homo sapiens	Switzerland
NZ_CP083073	1230_0791_KP	p1230-0791-KP-OXA48	_	Homo sapiens	Switzerland
NZ_CP083053	213293972	p2-0213293972-OXA48	urine	Homo sapiens	Switzerland
NZ_CP089027	49210	p49210-63.4	_	_	_
NZ_CP089016	53374	p53374-65.5	_	Homo sapiens	Taiwan
NZ_CP089008	56661	p56661-63.6	_	Homo sapiens	Russia
NZ_CP090472	kp7450	p4	human	Homo sapiens	China:Shanghai
NZ_CP082157	Kp11-81	p65L	Rectal swab	Homo sapiens	Spain: Madrid
NZ_CP091603	Nord77_R886	pR886_4	_	Homo sapiens	Germany
NZ_CP085868	MV-u1-SK2-O	pOXA48_MV-u1-SK2-O-b	environmental swab veterinary clinic	_	Switzerland
NZ_CP085864	MV-v4-SK2-O	pOXA48_MV-v4-SK2-O-a	environmental swab veterinary clinic	_	Switzerland
NZ_CP092341	KPN20	pKPN20-5	_	Homo sapiens	China:Jiaxing
NZ_CP084242	T877	pKPT877-hybrid	_	Homo sapiens	China: Guangdong province
NZ_CP093855	Bio45	pBio45	skin swab	Homo sapiens	Turkey: Kayseri
NZ_CP093853	Bio73	pBio73	sputum of human	Homo sapiens	Turkey: Kayseri
NZ_CP069207	SP968	pColKP3	endotracheal aspirate	Homo sapiens	India
NZ_CP094228	Bio3	pBio3	_	Homo sapiens	Turkey
NZ_CP086443	AE-2247421-T5-MAC	p2247421-T5-MAC_4	stool	Homo sapiens	Switzerland
NZ_CP086427	AE-2247421-T20-MAC	p2247421-T20-MAC_4	stool	Homo sapiens	Switzerland
NZ_CP086451	AE-2247421-T0	p2247421-T0_4	stool	Homo sapiens	Switzerland
NZ_CP086435	AE-2247421-T5-ESBL	p2247421-T5-ESBL_4	stool	Homo sapiens	Switzerland
NZ_CP067046	B6753	pIncHI1B_vir	blood	Homo sapiens	India
CP031737	M5	pKPM503	blood	Homo sapiens	South Korea: Seoul
NZ_CP033950	ARLG-3135	p4	_	Homo sapiens	_
NZ_CP034041	CRK0298	p2	miscellaneous body fluid	Homo sapiens	USA: Ohio
NZ_CM012201	E109-1	pE109-1-OXA	_	Homo sapiens	China
CP034202	KpvST383_NDM_OXA-48	pKpvST383L_2	blood	Homo sapiens	United Kingdom
NZ_CP071281	SA-KpST14	pSA-KpST14-OXA48-2	blood	Homo sapiens	Saudi Arabia
NZ_CP076010	WGR351	p2WGR351	Pus	Homo sapiens	India
NZ_CP079176	WRC11_S471PC	pS471P_P4	urine	Homo sapiens	India
NZ_CP079153	WRC07_CMC432PC	pCMC432P_P3	Endotracheal aspirate	Homo sapiens	India
NZ_CP079148	WRC06_CMC387MC	pCMC387M_P3	blood	Homo sapiens	India
NZ_CP079190	WRC14_AI2040MC	pAI2040M_P4	urine	Homo sapiens	India
NZ_CP079136	WRC04_AI1235MC	pAI1235M_P5	urine	Homo sapiens	India
NZ_CP079142	WRC05_CMC387PC	pCMC387P_P4	blood	Homo sapiens	India
NZ_CP079128	WRC03_AI1235PC	pAI1235P_P8	urine	Homo sapiens	India
NZ_CP079168	WRC09_CMC309PC	pCMC309P_P4	Endotracheal aspirate	Homo sapiens	India
NZ_CP079160	WRC08_CMC432MC	pCMC432M_P5	Endotracheal aspirate	Homo sapiens	India
NZ_CP079632	WRC18_CMC307MC	pCMC307M_P3	Endotracheal aspirate	Homo sapiens	India
NZ_CP079627	WRC17_CMC307PC	pCMC307P_P3	Endotracheal aspirate	Homo sapiens	India
NZ_CP079621	WRC16_AI1547MC	pAI1547M_P4	Pus	Homo sapiens	India
NZ_CP079118	WRC01_S465PC	pS465_P3	urine	Homo sapiens	India
NZ_CP079695	WRC31_S468MPCH	pS468MPCH_P3	urine	Homo sapiens	India
NZ_CP079661	WRC27_S471MPC	pS471M_P6	urine	Homo sapiens	India
NZ_CP079671	WRC28_CMC387MPCH	pCMC387MPCH_P3	blood	Homo sapiens	India
NZ_CP079640	WRC21_AI1646PC	pAI1646P_P4	Laryngeal suction	Homo sapiens	India
NZ_CP079183	WRC13_AI2040PC	pAI2040P_P4	urine	Homo sapiens	India
NZ_CP079686	WRC30_AI1547MPCH	pAI1547MPCH_P3	Pus	Homo sapiens	India
NZ_CP079603	WRC10_CMC309MC	pCMC309M_P4	Endotracheal aspirate	Homo sapiens	India
NZ_CP079611	WRC15_AI1547PC	pAI1547P_P5	Pus	Homo sapiens	India
NZ_CP079678	WRC29_CMC309MPCH	pCMC309MPCH_P5	Endotracheal aspirate	Homo sapiens	India
NZ_CP079811	WRC02_S465MC	pS465MC_p4	urine	Homo sapiens	India
NZ_CP084047	WRC12_S471M	pWRC12_P3	urine	Homo sapiens	India
NZ_CP006802	PittNDM01	p4	urine	Homo sapiens	USA	doi: 10.1128/AAC.03180-14.
